# Supplementary material for: Wood smoke particles elicit events associated with adverse effects in human lung epithelial cells
Source: Front Toxicol. 2026 Mar 20;8:1671925. doi: 10.3389/ftox.2026.1671925 (PMC13047562; doi:10.3389/ftox.2026.1671925)
Supplement: Supplementary file 2 [file DataSheet2.xlsx]

## Sheet: Tab 1_NIST Compounds from GCMS
Tentatively Identified Compounds (TICs) with match factor >80. Sorted by highest abundance
Compound Name	Match Factor	Component RetentionTime	CAS#	Best Hit	Formula	Component Area	Category, subcategory, and third categories of chemicals
Phenol, 2,4-bis(1-phenylethyl)-	81.8; 86.7	8.82; 9.06	2769-94-0	TRUE	C22H22O	4758097; 1957099	(2E,6E)-2,6-bis(4-methylbenzylidene)cyclohexanone
Phenol, 2,4,6-tris(1-phenylethyl)-	95.8; 95.7	10.72;10.67	18254-13-2	TRUE	C30H30O	4696318; 4557006	2,4,6-Tris(1-phenylethyl)phenol
Benzenebutanoic acid, 2,5-dimethyl-	93.2	5.44	1453-06-1	TRUE	C12H16O2	4386126	Pentyl benzoate
Benzene, 1,3,5-tri-tert-butyl-	87.6	5.97	1460-02-2	TRUE	C18H30	2538018	Dodecylbenzene
(R-(R*,R*))-4-(1,5-Dimethyl-3-oxohexyl)-1-cyclohexenecarboxylic acid -	88	7.53	6753-22-6	TRUE	C15H24O3	1646032	Hydroxylubimin
Coniferyl aldehyde -	96.9	6.22	458-36-6	TRUE	C10H10O3	1620475	3-Methoxycinnamic acid
n-Hexadecanoic acid -	92.1	7.12	57-10-3	TRUE	C16H32O2	1402568	Aliphatics, acids, saturated acids
Phenol, 2-(1,1-dimethylethyl)-4-(1,1,3,3-tetramethylbutyl)-	84.7	6.42	5806-73-5	TRUE	C18H30O	1121761	4-Dodecylphenol
Benzene, 1,1'-(3-methyl-1-propene-1,3-diyl)bis-	88.3	6.41	7614-93-9	TRUE	C16H16	811775	(2.2)Metacyclophane
Benzenepropanol, 4-hydroxy-3-methoxy-	91.3	5.82	2305-13-7	TRUE	C10H14O3	784839	Mephenesin
2,4-Di-tert-butylphenol -	95	5.16	96-76-4	TRUE	C14H22O	565554	Aromatics, phenols
Octadecanoic acid -	87.4	7.88	57-11-4	TRUE	C18H36O2	495061	Aliphatics, acids, saturated acids
4b,8-Dimethyl-2-isopropylphenanthrene, 4b,5,6,7,8,8a,9,10-octahydro-	85.2	7.42	1000197-14-1	TRUE	C19H28	414068	Phenyldicyclohexylmethane
2-Propanone, 1-(4-hydroxy-3-methoxyphenyl)-	90.7	5.27	2503-46-0	TRUE	C10H12O3	339880	4-Phenoxybutyric acid
Methyl dehydroabietate	85.6	8.59	1235-74-1	TRUE	C21H30O2	297926	Alicyclics, esters, alicyclic esters
1,2-Benzenediol, o-(4-methoxybezoyl)-o'-(5-chlorovaleryl)-	84.5	6.29	1000325-98-7	TRUE	C19H19ClO5	284125	Cycloproparadicicol
1,2-Benzenediol, o-(4-methoxybezoyl)-o'-(5-chlorovaleryl)-	81.7	6.08	1000325-98-7	TRUE	C19H19ClO5	264677	Cycloproparadicicol
2-Isopropyl-10-methylphenanthrene	84.6	8.17	66552-97-4	TRUE	C18H18	172146	AROMATICS, PAHs, phenanthrene
Caprolactam	91	3.78	105-60-2	TRUE	C6H11NO	158393	Caprolactam
Ethanone, 1-(3-hydroxy-4-methoxyphenyl)-	85.1	5.05	6100-74-9	TRUE	C9H10O3	146511	Aromatics, ketones, acetophenones
Pyrene -	88.2	7.7	129-00-0	TRUE	C16H10	131626	Aromatics, Alcohol, Polycyclic
11H-Benzo[b]fluorene -	85.5	8.16	243-17-4	TRUE	C17H12	128954	Aromatics, PAHs, Fluorenes
Benzo[c]phenanthrene -	82.9	9.03	195-19-7	TRUE	C18H12	124084	Aromatics, PAHs, Anthracenes
Acetone	86.6	5.1	67-64-1	TRUE	C3H6O	73653	Acetone-13C3
Furan, 3-phenyl-	85.7	5.23	13679-41-9	TRUE	C10H8O	59218	Aromatics, O-Heterocycles, Furans

## Sheet: Tab 2_ICP-MS 
Element	Concentration (ng/ml)
Na	97.73
Mg	27.67
Al	12.37
K	6.21
Ca	90.9
Ga	0.15
Sr	0.17
Zr	5.17
Mo	0.1
Cd	0.02
Sb	0.01
Ba	1.89
Hf	0.13
Au	0.02
